# Supplementary material for: From Cryptic Clade to Emerging Pathogen: Exploring the Evolutionary Divergence and Clinical Relevance of Escherichia marmotae
Source: Microorganisms. 2026 Apr 13;14(4):869. doi: 10.3390/microorganisms14040869 (PMC13118800; doi:10.3390/microorganisms14040869)
Supplement: Supplementary file 1 [file microorganisms-14-00869-s001.zip]

Archive with 1 entries (1 files):
- microorganisms-4194596-supplementary.xlsx
