# Supplementary material for: From Cryptic Clade to Emerging Pathogen: Exploring the Evolutionary Divergence and Clinical Relevance of Escherichia marmotae
Source: Microorganisms. 2026 Apr 13;14(4):869. doi: 10.3390/microorganisms14040869 (PMC13118800; doi:10.3390/microorganisms14040869)
Supplement: Supplementary file 1 [file microorganisms-14-00869-s001.zip › microorganisms-4194596-supplementary.xlsx]

## Sheet: Escherichia 
Table S1: Strains of Escherichia coli and cryptic clades used for phylogenetic tree
Escherichia coli Cryptic Clade I
	Strain	Collection Year	Host	Country	GenBank Accenssion
1	Escherichia coli PNUSAE000546	2015	N/A	USA	ABAECF000000000.1
2	Escherichia sp. TW10509	2014	Homo sapiens	India	AEKA00000000
3	Escherichia coli AZ-TG73415	2013	Livestock	USA (TX)	ABAEBU010000000
4	Escherichia coli AZ-TG73387	2013	Livestock	USA (AR)	AAXHKF000000000.1
5	Escherichia coli 2-011-08_S1_C1	2009	Homo sapiens	Africa (Tanzania)	NZ_JMGQ00000000.1
6	Escherichia coli AZ-TG60783	2013	Livestock	USA (AZ)	AAXHKG000000000.1
7	Escherichia coli AA091	1982	Porcine	South Korea	DACKAF000000000.1
8	Escherichia coli AA002	1972	Livestock	India	DADXYW000000000.1
9	Escherichia coli KCJ1256	2012	Cattle (Bos taurus)	USA (FL)	ABAEAQ000000000.1
10	Escherichia coli TX-ACB1500629	2015	Homo sapiens	USA (TX)	AAXHIZ000000000.1
11	Escherichia coli PNUSAE001940	2015	N/A	USA	ABAEAO000000000.1
12	Escherichia coli 2015C-3369	2015	N/A	USA	AAXHHL000000000.1
13	Escherichia coli PNUSAE002569	2016	N/A	USA	ABAARO000000000.1
14	Escherichia coli PNUSAE002738	2016	N/A	USA	ABAEAI000000000.1
15	Escherichia coli PNUSAE002986	2016	N/A	USA	ABAEAC000000000.1
16	Escherichia sp. TW15838	2014	____	Australia	AEJX00000000
17	Escherichia coli 2015C-3820	2015	N/A	USA	ABAEBA000000000.1
18	Escherichia coli PNUSAE001722	2015	N/A	USA	ABAEAG000000000.1
19	Escherichia sp. HH091_1A	2014	Cattle (Bos taurus)	Japan	NZ_AP025747.1
Escherichia whittamii Cryptic Clade II
	Strain	Collection Year	Host	Country	Genbank Accenssion
1	Escherichia whittamii Sa2BVA5	2020	Gallus Gallus	UK	JACSQ1000000000
2	Escherichia whittamii C2-3	2018	Gallus Gallus	UK	NZ_JAINCF000000000.1
3	Escherichia whittamii Ngtc RS 24	2020	Cattle	India	NZ_JAMWXD000000000.1
4	Escherichia whittamii AGR6438	2021	N/A	New Zealand	NZ_JAVGZX000000000.1
5	Escherichia whittamii AGR6436	2021	N/A	New Zealand	NZ_JAVGZY000000000.1
6	Escherichia sp. E1130	2009	N/A	Hong Kong	NZ_VATL00000000.1
7	Escherichia sp. E4736	2009	N/A	Hong Kong	NZ_VATT00000000.1
8	Escherichia sp. E2562	2009	N/A	Hong Kong	NZ_VATM00000000.1
9	Escherichia sp. E2593	2009	N/A	Hong Kong	NZ_PDII00000000.1
10	Escherichia sp. E2586	2009	N/A	Hong Kong	NZ_PDIH00000000.1
11	Escherichia sp. E3356	2009	N/A	Hong Kong	NZ_PDIE00000000.1
12	Escherichia sp. E2748	2009	N/A	Hong Kong	NZ_VATP00000000.1
13	Escherichia sp. E4694	2009	N/A	Hong Kong	NZ_VATR00000000.1
14	Escherichia sp. E4385	2009	N/A	Hong Kong	NZ_VATU00000000.1
15	Escherichia sp. E3659	2009	N/A	Hong Kong	NZ_VATQ00000000.1
16	Escherichia sp. E2661	2009	N/A	Hong Kong	NZ_PDIG00000000.1
17	Escherichia sp. E4930	2009	N/A	Hong Kong	NZ_PDHZ00000000.1
18	Escherichia sp. E4702	2009	N/A	Hong Kong	NZ_PDIA00000000.1
19	Escherichia sp. E5028	2009	N/A	Hong Kong	NZ_PDHW00000000.1
20	Escherichia sp. B1147	N/A	Avian	Australia	NZ_LFHY00000000.1
Escherichia ruysiae
	Strain	Collection Year	Host	Country	Genbank Accenssion
1	AB134	2022	Dog	USA	JAVIWU000000000
2	S1-IND	2022	Human	Switzerland	CP112983, CP112984, CP112985
3	339_SF_EsCIV	2018	N/A	Argentina	JBBUKW000000000
4	AB135	2022	Dog	USA	JAVIWT000000000
5	AB136	2022	Dog	USA	JAVIWS000000000
6	AB137	2022	Dog	USA	JAVIWR000000000
7	C10-7	2018	Chicken	United Kingdom	JAINAZ000000000
8	OPT17-4T	2013	Human	Netherlands	CABVLQ000000000
9	TW11588	N/A	N/A	Puerto Rico	AEMF00000000
10	TW14182	N/A	N/A	USA	AEJZ00000000
11	C14-1	2018	Chicken	United Kingdom	JAINAI000000000
Escherichia marmotae Cryptic Clade V
1	Escherichia marmotae 21-MO00613	2020	Pig	Germany	JAHCSB000000000
2	Escherichia marmotae M-12	2021	Vole	Russia	JAPMJP000000000
3	Escherichia marmotae Gull1_B2	2003	Ring-Billed Gull	USA	JALXJT000000000
4	Escherichia marmotae HUSEmarmC3	2021	Human	Norway	CAKAEJ000000000
5	Escherichia marmotae strain 6-77	NA	Human	Portugal	JAAFFT000000000
6	Escherichia marmotae strain SC330	2005	WaterLine	USA	QOOC00000000
7	Escherichia marmotae strain SC329	2005	WaterLine	USA	QOOD00000000
8	Escherichia marmotae HT073016	2012		China	JNBP00000000
9	Escherichia marmotae HUSEmarmC2	2021	Human	Norway	CAKAEI000000000
10	Escherichia marmotae YF8	2001	Dog	Australia	CP072689, CP072690
12	E. marmotae strain NCTC11133	NA	NA	USA	LR134340.1
13	Escherichia marmotae TW 09308	NA	Freshwater beach	USA	NZ_AEME01000001
14	Escherichia marmotae 3032	2005	Sheridan Rd Storm Sewer	USA	JBNVMU000000000
15	Escherichia marmotae 3054	2005	Buckingham Road Storm Sewer	USA	JBNVMW000000000
Escherichia coli
1	Escherichia coli strain UPEC_1375	2018	Human	Peru	JBJGDQ010000001
2	Escherichia coli strain UPEC ECZMYU21	2020	Human	Pakistan	JBBHLN010000001
3	Escherichia coli strain NMEC15	2002	Human	Netherlands	JAHTGQ010000001
4	Escherichia coli strain MCJCHV-1	2015	Human	USA	CP030111
5	Escherichia coli IBD_EPEC11	2016	Human	Austria	SQPZ01000010
6	Escherichia coli IBD_EPEC2	2016	Human	Austria	SQQI01000098
7	Escherichia coli strain HN13	N/A	Human	Somalia	JARKNI010000001
8	Escherichia coli strain ETEC4085	2012	WildBoar	Belgium	CP122634
9	Escherichia coli ETEC1705F	2020	WildBoar	Belgium	JAUANS010000003
10	Escherichia coli strain ETEC26	2018	Pig	China	JAXKPQ010000010
11	Escherichia coli strain TW10828	1997	Human	Guinea-Bissau	CP127262
12	Escherichia coli O157:H7 strain Vac_07.1	2007	Human	Argentina	CP076241
13	Escherichia coli strain DIAR_EPEC30	2016	Human	Australia	SQPG01000100
14	Escherichia coli CNTRL_EPEC53	2003/2003	Human	Denmark	SQOJ01000010
15	Escherichia coli strain 19-0562-EIEC-0006	2019	Human	Australia	VNKL01000100.1
16	Escherichia coli strain EIEC EI-34	2021	Human	Chile	JAIQYE010000100
17	Escherichia coli strain CFSAN085891	ND	Rat	USA	AASEIP010000001
18	Escherichia coli strain RHB04-C17 chromosome	2017	Sheep	United Kingdom	CP058009
